# Supplementary material for: Ferroptotic damage promotes pancreatic tumorigenesis through a TMEM173/STING-dependent DNA sensor pathway
Source: Nat Commun. 2020 Dec 11;11:6339. doi: 10.1038/s41467-020-20154-8 (PMC7732843; doi:10.1038/s41467-020-20154-8)
Supplement: Supplementary file 3 — Source Data [file 41467_2020_20154_MOESM3_ESM.xlsx]

## Sheet: Fig.1
Fig.1a
	Day	Survival =0	Death=1					Day	Survival =0	Death=1
Group 1	7	0					Group 1	2	1
	7	0						3	1
	7	0						3	1
	7	0						7	0
	7	0						7	0
	7	0						7	0
	7	0						7	0
	7	0						7	0
	7	0						7	0
	7	0						7	0
Group 2	7		0				Group 2	3		1
	7		0					7		0
	7		0					7		0
	7		0					7		0
	7		0					7		0
	7		0					7		0
	7		0					7		0
	7		0					7		0
	7		0					7		0
	7		0					7		0
Group 3	1			1			Group 3	1			1
	1			1				1			1
	2			1				2			1
	7			0				2			1
	7			0				2			1
	7			0				3			1
	7			0				4			1
	7			0				7			0
	7			0				7			0
	7			0				7			0
Group 4	7				0		Group 4	4				1
	7				0			7				0
	7				0			7				0
	7				0			7				0
	7				0			7				0
	7				0			7				0
	7				0			7				0
	7				0			7				0
	7				0			7				0
	7				0			7				0
Fig.1c		WT			KO
	Group 1	543.02	564.31	323.36	675.42	554.53	779.43
	Group 2	4234.31	4656.04	3785.05	8767.53	6788.32	8679.43
	Group 3	2567.93	3211.15	2121.91	2342.43	1435.63	1256.02
	Group 4	6544.71	6788.04	6790.94	12121.1	11211.3	9876.04
	Group 5	2232.65	3456.92	3311.03	2456.99	3456.04	2111.92
Fig.1d		WT			KO
	Group 1	876.02	865.01	786.94	789.57	897.64	876.58
	Group 2	1321.55	1332.35	1556.21	2343.65	2523.01	2156.61
	Group 3	789.92	921.3	879.32	679.32	1213.21	1110.93
	Group 4	1768.32	2221.03	2235.03	4222.49	3219.23	3357.37
	Group 5	1434.03	1257.63	1375.84	689.57	898.06	982.28
Fig.1e		WT			KO
	Group 1	0	0	0	0	0	0
	Group 2	1345.32	1467.57	1432.43	3222.21	3212.35	2987.28
	Group 3	789.01	876.83	675.27	1121.54	1432.62	1533.19
	Group 4	2546.87	2447.54	2567.39	5433.67	4334.68	4321.98
	Group 5	1431.91	896.92	1538.37	987.7	1143.37	1431.72

## Sheet: Fig.2
Fig.2a
	Day	Survival =0	Death=1
Group 1	6	0
	6	0
	6	0
	6	0
	6	0
	6	0
	6	0
	6	0
	6	1
	8	0
Group 2	6		0
	6		0
	6		0
	6		0
	6		0
	6		0
	6		0
	6		0
	6		0
	8		0
Group 3	4			1
	4			1
	5			1
	5			1
	6			1
	6			0
	6			0
	6			0
	6			0
	8			0
Group 4	6				0
	6				0
	6				0
	6				0
	6				0
	6				0
	6				0
	6				0
	6				0
	8				0
Fig.2b	Group 1	Group 2	Group 3	Group 4
	0.34	0.15	0.71	0.32
	0.65	0.16	0.76	0.26
	0.38	0.27	0.46	0.33
	0.35	0.33	0.67	0.41
	0.26	0.18	0.66	0.19
Fig.2d	Group 1	Group 2	Group 3	Group 4	Group 5	Group 6	Group 7	Group 8	Group 9	Group 10	Group 11	Group 12
	65.05	77.12	38.32	67.56	25.1	18.23	39.02	22.02	10.32	5.43	23.02	11.02
	60.65	79.32	28.4	64.32	38.24	18.93	38.23	23.15	13.23	3.02	20.32	10.08
	55.54	82.21	43.2	67.75	23.12	20.12	38.43	20.91	10.2	6.02	19.29	12.43
	67.43	75.43	38.15	68.04	26.41	18.24	49.93	21.14	18.21	8.21	32.07	2.47
	64.76	70.85	35.83	58.4	24.7	17.92	40.09	20.51	14.1	4.68	19.64	9.93
Fig.2e	Sox9		KC			KCG			Krt19		KC			KCG			Vim		KC			KCG
	Group 1	1	0.9	1.1	2.4	2.9	3.2		Group 1	1	0.95	1.05	4.42	3.67	4.31		Group 1	1.02	1.04	0.94	5.67	9.23	6.7
	Group 2	0.98	0.98	1.13	1.1	1.43	1.15		Group 2	1.12	0.91	0.92	1.41	2.15	1.45		Group 2	1.12	0.82	0.92	1.92	1.82	2.67
	Group 3	1.92	2.13	2.14	4.3	4.5	4.8		Group 3	3.2	3.57	3.56	6.78	6.78	7.65		Group 3	4.69	4.57	5.65	14.56	10.47	13.68
	Group 4	1.27	1.38	1.18	2.1	1.9	1.91		Group 4	1.92	1.22	1.21	3.2	2.22	2.52		Group 4	2.43	2.67	2.56	4.52	3.56	3.04
	Mmp9		KC			KCG			Ptgs2		KC			KCG
	Group 1	1.03	1.11	0.87	3.77	3.32	3.23		Group 1	1.14	0.96	0.9	2.82	4.02	3.24
	Group 2	1.12	0.78	0.67	1.12	1.4	1.54		Group 2	0.82	0.94	1.02	1.02	1.32	1.61
	Group 3	3.2	3.21	4.21	8.87	7.89	8.77		Group 3	2.24	2.1	3.04	5.43	5.78	7.65
	Group 4	0.78	1.23	1.89	2.32	3.46	2.01		Group 4	1.64	1.64	1.63	1.66	1.82	2.63
Fig.2g	Group 1	Group 2	Group 3	Group 4	Group 5	Group 6
	68.54	65.42	24.92	31.21	13.26	13.26
	64.33	53.25	32.21	28.91	16.31	18.26
	59.02	68.4	38.88	35.35	10.92	15.67
	63.12	42.93	21.02	30.82	14.27	23.21
	67.03	57.75	34.22	39.12	13.33	17.71
Fig.2h	Group 1	Group 2	Group 3	Group 4	Group 5	Group 6	Group 7	Group 8	Group 9	Group 10	Group 11	Group 12
	78.66	65.48	62.94	54.36	13.5	20.31	29.15	34.32	7.6	13.2	10.34	18.63
	76.96	70.47	64.02	43.67	15.42	22.14	20.4	39.25	7.4	14.3	9.52	18.94
	86.58	70.15	73.47	49.65	20.31	28.31	23.67	35.71	5.68	11.65	13.16	36.82
	86.91	74.06	68.92	39.21	14.92	23.46	28.43	46.63	5.43	13.02	16.02	25.6
	75.93	63.87	70.41	50.34	15.84	25.55	29.31	33.65	4.05	14.07	9.79	26.78

## Sheet: Fig.3
Fig.3a		Ctrl						Clophosome
	Group 1	1.07	1.05	0.95	0.94	0.99		0.02	0.12	0.17	0.18	0.14
	Group 2	1.13	1.12	0.88	0.92	0.95		0.23	0.13	0.24	0.28	0.16
Fig.3b		Day	Survival =0	Death=1
	Group 1	4	1
		4	1
		4	1
		5	1
		6	1
		6	0
		6	0
		6	0
		6	0
		8	0
	Group 2	6		0
		6		0
		6		0
		6		0
		6		0
		6		0
		6		0
		6		0
		6		0
		8		0
	Group 3	5			1
		6			1
		6			1
		6			1
		6			0
		6			0
		6			0
		8			0
		8			0
		8			0
	Group 4	6				0
		6				0
		6				0
		6				0
		6				0
		6				0
		6				0
		6				0
		6				0
		8				0
Fig.3c	Group 1	Group 2	Group 3	Group 4
	0.58	0.25	0.54	0.37
	0.79	0.36	0.81	0.19
	0.5	0.42	0.61	0.3
	0.62	0.29	0.59	0.47
	0.66	0.31	0.68	0.28
Fig.3e	Group 1	Group 2	Group 3	Group 4	Group 5	Group 6	Group 7	Group 8	Group 9	Group 10	Group 11	Group 12
	45.32	76.54	38.41	79.32	38.47	9.25	34.42	27.24	23.13	10.24	28.31	8.21
	48.39	55.47	39.02	67.43	43.32	23.92	48.31	24.53	22.15	9.26	19.25	9.31
	34.56	67.85	46.78	54.79	30.67	22.54	48.21	29.26	10.24	4.67	16.63	8.26
	49.27	70.04	50.92	66.38	35.63	18.92	39.26	10.62	24.67	4.15	24.37	5.42
	50.83	73.42	53.27	69.81	43.2	23.38	46.66	15.92	28.13	8.38	20.95	8.32
Fig.3f	Sox9		KCG			KC+iron			Krt19		KCG			KC+iron			Vim		KCG			KC+iron
	Group 1	3.02	3.2	4.23	3.1	2.32	3.21		Group 1	4.51	4.32	5.26	4.21	4.45	4.71		Group 1	7.11	7.53	8.74	6.74	6.96	7.33
	Group 2	1.21	1.46	2.12	1.6	1.43	2.11		Group 2	1.41	1.44	2.53	1.43	1.74	1.94		Group 2	2.12	3.44	2.13	1.54	1.94	2.13
	Group 3	7.8	5.45	5.93	5.12	4.56	5.13		Group 3	6.51	5.33	6.9	7.82	8.75	8.12		Group 3	13.19	10.15	12.12	14.23	15.21	13.12
	Group 4	2.32	2.56	1.41	2.43	2.01	1.82		Group 4	3.27	2.35	2.33	1.81	2.56	2.57		Group 4	3.28	1.61	1.64	3.27	3.54	4.15
	Mmp9		KCG			KC+iron
	Group 1	3.22	3.43	3.23	4.22	4.36	4.37
	Group 2	1.43	1.96	1.46	2.18	1.77	1.63
	Group 3	6.71	7.33	7.47	10.18	10.42	8.92
	Group 4	1.56	2.43	2.55	2.23	4.35	3.44

## Sheet: Fig.4 
Fig.4a		KC				KCG					KC				KCG
	Group 1	25.12	26.93	34.56		145.32	167.46	213.32		Group 1	5.03	6.43	11.67		45.93	47.92	43.17
	Group 2	18.13	21.32	16.49		45.71	56.78	36.49		Group 2	2.03	4.66	5.91		4.32	6.75	11.09
	Group 3	24.31	25.97	30.93		113.42	154.34	187.23		Group 3	5.93	5.01	10.32		39.84	47.51	40.92
	Group 4	76.02	87.31	89.67		354.54	356.82	365.26		Group 4	23.04	22.98	24.89		78.02	76.91	68.73
	Group 5	42.31	43.44	45.68		67.05	36.42	45.66		Group 5	11.26	13.04	10.07		8.04	23.56	12.13
	Group 6	67.34	76.93	90.47		324.31	289.84	319.45		Group 6	25.43	20.94	19.97		67.63	60.48	74.39
Fig.4b		KC				KCG					KC				KCG
	Group 1	12.15	14.68	15.02		67.83	34.55	45.39		Group 1	7.04	8.94	5.63		33.28	23.03	26.04
	Group 2	11.86	13.27	6.03		24.82	4.47	13.25		Group 2	2.13	4.03	6.73		5.04	4.06	7.83
	Group 3	10.45	14.2	9.82		56.76	40.34	35.88		Group 3	5.64	6.95	5.05		28.31	28.94	20.74
	Group 4	43.02	45.68	45.07		78.1	68.29	78.42		Group 4	15.04	22.36	17.73		43.27	46.92	51.29
	Group 5	24.95	21.35	14.72		22.84	23.5	15.02		Group 5	13.05	6.07	8.04		11.37	4.41	6.05
	Group 6	29.43	34.52	42.48		75.51	70.43	59.69		Group 6	13.26	19.72	18.38		38.25	35.54	44.42
Fig.4c		BMDM			HPBM
	Group 1	95.32	97.43	108.12	95.68	90.42	115.02
	Group 2	121.36	143.22	134.67	123.58	134.92	143.38
	Group 3	376.81	322.46	312.39	267.73	287.46	297.49
	Group 4	145.31	148.95	136.72	133.45	154.32	104.57
	Group 5	152.35	154.02	176.04	178.39	154.43	134.92
	Group 6	578.41	583.21	673.92	456.22	467.7	432.05
	Group 7	157.26	178.37	186.96	149.26	124.57	167.48
Fig.4d		BMDM			HPBM					BMDM			HPBM
	Group 1	0.98	1.12	0.9	1.05	0.92	0.93		Group 1	0	0	0	0	0	0
	Group 2	1.12	1.19	1.15	1.32	1.36	1.14		Group 2	23.45	44.56	18.32	10.43	9.45	8.28
	Group 3	3.53	3.56	3.67	2.54	2.32	2.98		Group 3	156.43	187.43	198.32	156.75	187.31	134.5
	Group 4	1.05	1.18	1.14	1.74	1.27	1.28		Group 4	26.78	32.31	25.7	13.54	18.53	13.17
Fig.4e		BMDM			HPBM					BMDM			HPBM
	Group 1	1.03	1.06	0.91	1.12	1.04	0.85		Group 1	0	0	0	0	0	0
	Group 2	1.23	1.33	1.12	1.43	1.12	1.32		Group 2	45.21	24.52	25.61	12.43	0	15.02
	Group 3	4.56	4.35	4.76	5.43	5.49	7.56		Group 3	134.25	135.74	129.51	112.94	113.07	97.59
	Group 4	1.42	1.38	1.19	1.65	1.25	1.08		Group 4	0	0	0	0	0	0
Fig.4f	Group 1	Group 2
	5.43	15.26
	6.24	26.38
	9.03	21.04
	6.76	15.92
	3.28	13.15
Fig.4g		CGAS					STING
	Group 1	0.71	1.1	1.14	1.32	0.7	0.72	1.05	1.21	1.22	0.78
	Group 2	1.46	2.73	2.56	2.67	2.92	3.21	3.08	3.56	2.75	2.79
	Group 3	3.2	2.56	2.24	2.65	3.56	3.45	3.47	4.36	4.23	2.91
Fig.4h		WT			TMEM173 KO			TLR9 KO
	Group 1	102.23	104.53	93.24	104.93	108.06	87.64	106.82	97.87	95.31
	Group 2	321.72	398.01	356.9	134.67	143.93	156.09	267.57	345.29	432.07
	Group 3	543.73	567.05	656.42	145.81	234.77	256.16	564.73	532.57	456.82
Fig.4i		WT			TMEM173 KO			TLR9 KO
	Group 1	1	0.92	1.08	1	1.13	0.87	1.14	1.16	0.7
	Group 2	3.23	3.45	4.27	1.21	1.36	1.46	2.56	3.43	3.27
	Group 3	5.45	5.62	6.53	1.12	1.31	1.27	4.52	4.77	5.44
Fig.4j		WT			TMEM173 KO			TLR9 KO
	Group 1	0.8	1.09	1.11	0.95	0.9	1.15	1.28	0.8	0.72
	Group 2	4.47	4.31	4.2	1.45	2.23	1.52	3.57	4.22	4.93
	Group 3	6.12	6.34	6.72	2.32	2.3	1.57	7.64	6.52	7.68

## Sheet: Fig.5
Fig.5a		Day	Survival =0	Death=1
	Group 1	5	1
		6	1
		6	1
		6	1
		6	1
		6	0
		6	0
		6	0
		6	0
		8	0
	Group 2	6		0
		6		0
		6		0
		6		0
		6		0
		6		0
		6		0
		6		0
		6		0
		8		0
	Group 3	4			1
		5			1
		5			1
		5			1
		5			1
		6			0
		6			0
		8			0
		8			0
		8			0
	Group 4	6				1
		6				0
		6				0
		6				0
		6				0
		6				0
		6				0
		6				0
		6				0
		8				0
Fig.5b	Group 1	Group 2	Group 3	Group 4
	0.74	0.34	0.73	0.25
	0.81	0.25	0.78	0.35
	0.59	0.41	0.59	0.45
	0.74	0.24	0.69	0.39
	0.48	0.29	0.53	0.22
Fig.5d	Group 1	Group 2	Group 3	Group 4	Group 5	Group 6	Group 7	Group 8	Group 9	Group 10	Group 11	Group 12
	43.26	75.68	46.73	76.92	29.1	14.68	35.92	18.3	15.63	7.6	19.24	7.03
	50.43	87.21	59.43	80.05	32.46	18.24	36.82	19.03	34.21	5.98	20.15	8.9
	48.24	56.78	37.98	71.43	43.26	10.85	45.17	15.86	21.53	13.63	18.46	14.25
	45.75	74.43	47.86	70.96	46.91	24.76	30.94	26.73	28.04	15.02	19.02	10.42
	37.7	70.49	49.03	75.57	38.88	20.04	30.08	25.91	24.36	6.4	27.03	4.92
Fig.5f		KCG+IgG			KCG+Ab			KCG			KCGT
	Group 1	4.51	3.22	4.15	2.32	1.34	1.55	4.34	3.91	4.32	1.51	2.32	3.23
	Group 2	6.31	6.79	6.73	3.21	3.27	2.56	7.69	8.11	7.36	4.34	2.38	3.54
		KCG+IgG			KCG+Ab			KCG			KCGT
	Group 1	4.21	4.56	4.32	1.44	2.37	2.28	4.32	4.65	5.4	2.51	1.94	1.83
	Group 2	7.55	7.52	6.84	3.61	3.14	3.29	7.33	7.81	9.87	3.23	3.42	2.6
		KCG+IgG			KCG+Ab			KCG			KCGT
	Group 1	7.65	7.65	7.4	3.24	3.45	3.05	6.72	6.85	7.92	1.72	2.36	2.56
	Group 2	12.14	13.11	12.52	2.31	3.17	4.34	12.13	15.85	14.27	3.45	3.51	4.37
		KCG+IgG			KCG+Ab			KCG			KCGT
	Group 1	4.52	4.62	3.65	1.32	2.32	2.55	3.66	4.53	3.87	1.64	1.52	1.51
	Group 2	8.71	6.81	11.25	1.45	3.28	2.16	8.72	6.74	7.61	2.26	2.44	3.29
Fig.5g	Group 1	Group 2
	16.3	15.76
	32.25	19.54
	40.32	20.83
	25.46	24.21
	26.19	33.47
Fig.5h		KC			KCG			IRON
	Group 1	5.64	5.76	6.78	9.45	13.23	14.89	13.25	15.62	10.56
	Group 2	3.45	3.47	3.05	6.4	4.03	6.12	6.04	7.45	7.03

## Sheet: Fig.S1
Fig.S1a		Day	Survival =0	Death=1					Day	Survival =0	Death=1
	Group 1	7	0					Group 1	2	1
		7	0						3	1
		7	0						3	1
		7	0						7	0
		7	0						7	0
		7	0						7	0
		7	0						7	0
		7	0						7	0
		7	0						7	0
		7	0						7	0
	Group 2	7		0				Group 2	5		1
		7		0					7		0
		7		0					7		0
		7		0					7		0
		7		0					7		0
		7		0					7		0
		7		0					7		0
		7		0					7		0
		7		0					7		0
		7		0					7		0
	Group 3	1			1			Group 3	1			1
		2			1				2			1
		3			1				2			1
		7			0				2			1
		7			0				2			1
		7			0				3			1
		7			0				7			0
		7			0				7			0
		7			0				7			0
		7			0				7			0
	Group 4	7				0		Group 4	4				1
		7				0			7				0
		7				0			7				0
		7				0			7				0
		7				0			7				0
		7				0			7				0
		7				0			7				0
		7				0			7				0
		7				0			7				0
		7				0			7				0
Fig.S1c		Ctrl			Iron
	Group 1	433.02	654.98	426.32	675.05	667.84	689.35
	Group 2	3577.08	3568.92	4322.03	6789.28	7776.38	7658.42
	Group 3	2214.03	1879.82	1578.05	1345.57	2356.94	2678.17
	Group 4	5678.52	7655.94	5678.06	9834.15	10121.9	11321.4
	Group 5	3246.18	4567.24	3475.93	2215.35	2356.31	3034.9
Fig.S1d		Ctrl			Iron
	Group 1	678.03	567.93	875.14	897.83	1013.15	786.02
	Group 2	1378.18	1466.72	1324.21	2654.62	2346.45	2114.25
	Group 3	812.93	925.84	921.03	1313.16	1210.93	988.05
	Group 4	1768.84	2325.63	2432.19	3577.56	3768.43	3876.25
	Group 5	1134.02	1253.05	1457.15	1014.29	1321.53	1134.03
Fig.S1e		Ctrl			Iron
	Group 1	0	0	0	0	0	0
	Group 2	1211.02	1132.94	1043	2657.74	2874.7	2789.04
	Group 3	621.45	789.04	513.5	1121.46	1216.63	1532.54
	Group 4	2542.64	2132.45	2242.02	4325.62	3982.66	4564.74
	Group 5	931.56	1194.26	863.7	946.79	1432.06	567.08

## Sheet: Fig.S2
Fig.S2a		WT					KO					KC					KCG					KCT					KCGT
	Group 1	1.12	1.24	1.26	1.26	1.12	1.14	1.16	1.23	1.17	1.25	1.09	1.13	1.16	1.15	1.21	1.14	1.23	1.13	1.16	1.26	1.15	1.14	1.17	1.19	1.21	1.08	1.15	1.16	1.32	1.29
	Group 2	3.1	2.4	2.25	2.93	2.89	2.25	2.34	2.43	2.23	2.03	2.09	2.19	2.25	2.43	2.51	2.57	2.45	2.31	2.26	2.34	2.35	2.28	2.29	2.31	2.45	2.27	2.43	2.48	2.36	2.96
	Group 3	7.8	7.98	7.86	6.89	6.89	7.43	8.57	7.89	8.32	7.94	7.84	7.08	7.75	7.89	7.93	7.08	7.19	7.27	8.43	7.32	7.78	7.91	7.69	7.65	7.84	7.94	7.54	7.26	6.89	7.89
	Group 4	10.12	9.83	11.1	9.87	10.35	10.92	10.45	10.34	10.83	9.03	10.12	10.65	10.46	10.25	10.9	11.12	10.16	10.92	11.2	11.09	10.68	10.86	11.21	9.83	9.93	10.04	10.83	10.59	9.87	11.14
	Group 5	15.64	14.67	15.98	15.21	14.46	14.78	14.92	15.52	13.97	14.27	14.63	15.25	14.67	13.26	15.47	15.31	14.78	14.98	13.36	15.02	14.24	14.89	15.31	14.92	15.02	14.06	14.09	15.02	13.8	14.95
Fig.S2b	Group 1	Group 2	Group 3	Group 4	Group 5	Group 6
	123.26	132.14	113.53	114.56	109.4	109.83
	98.34	114.47	135.2	124.26	123.46	94.78
	125.55	109.92	113.25	108.34	120.45	118.56
	113.27	106.78	109.46	119.83	115.64	117.65
	115.93	104.32	123.35	120.54	98.69	115.97
Fig.S2c	Group 1	Group 2	Group 3	Group 4	Group 5	Group 6
	1231.43	865.34	1034.37	876.43	1231.14	884.44
	1009.32	1042.25	1123.6	1013.42	984.26	829.4
	986.78	876.92	863.21	1087.63	1087.35	923.75
	956.78	1087.36	867.03	976.36	876.29	1126.71
	867.91	987.49	923.55	794.25	1012.38	1089.37

## Sheet: Fig.S3
Fig.S3a		Day	Survival =0	Death=1
	Group 1	8	0
		8	0
		8	0
		8	0
		8	0
		8	0
		8	0
		8	0
		7	1
		8	0
	Group 2	6		0
		6		0
		6		0
		6		0
		6		0
		6		0
		6		0
		8		0
		8		0
		8		0
	Group 3	4			1
		5			1
		6			1
		6			1
		7			1
		6			0
		8			0
		8			0
		8			0
		8			0
	Group 4	6				0
		6				0
		6				0
		6				0
		6				0
		6				0
		6				0
		8				0
		8				0
		8				0
Fig.S3b	Group 1	Group 2	Group 3	Group 4
	0.34	0.28	0.73	0.25
	0.37	0.27	0.83	0.31
	0.29	0.31	0.75	0.33
	0.46	0.24	0.64	0.45
	0.31	0.21	0.49	0.18
Fig.S3d	Group 1	Group 2	Group 3	Group 4	Group 5	Group 6	Group 7	Group 8	Group 9	Group 10	Group 11	Group 12
	64.57	73.43	34.67	68.76	26.33	18.92	39.43	20.04	10.34	8.54	25.47	8.97
	70.43	78.57	39.64	70.64	33.45	20.32	38.25	18.45	12.54	3.45	28.41	6.89
	51.56	80.65	45.43	65.54	25.95	21.14	40.65	19.36	11.43	3.02	19.94	9.43
	69.75	70.94	37.42	67.79	28.35	19.85	49.43	24.53	16.96	5.83	19.45	4.33
	55.89	69.57	40.97	60.07	26.86	7.98	44.61	22.34	15.35	5.78	28.47	4.02
Fig.S3e	Sox9		Ctrl diet			High iron diet			Krt19		Ctrl diet			High iron diet			Vim		Ctrl diet			High iron diet
	Group 1	1.14	0.95	1.01	3.2	2.76	3.56		Group 1	1.02	1.12	0.86	5.64	4.57	4.76		Group 1	1.21	0.9	0.89	6.5	7.87	9.32
	Group 2	1.12	0.78	0.92	1.55	1.23	1.92		Group 2	1.12	1.24	0.91	2.11	1.7	1.87		Group 2	1.22	0.83	0.82	2.32	3.2	1.98
	Group 3	1.92	2.46	2.54	5.67	4.57	5.46		Group 3	3.53	3.2	3.21	7.65	7.67	8.76		Group 3	4.32	3.78	4.87	8.43	13.21	14.34
	Group 4	1.12	1.13	1.52	2.25	2.43	1.15		Group 4	1.29	1.56	1.61	2.56	3.43	3.24		Group 4	1.5	2.45	2.56	3.23	3.51	5.78
	Mmp9		Ctrl diet			High iron diet			Ptgs2		Ctrl diet			High iron diet
	Group 1	1.04	1.05	0.91	4.34	4.78	4.78		Group 1	1.12	0.97	0.91	3.02	3.35	3.61
	Group 2	1.12	0.67	1.13	1.34	2.12	1.13		Group 2	0.88	0.89	0.92	1.24	1.54	1.39
	Group 3	3.44	4.56	4.32	9.23	14.11	10.14		Group 3	2.35	2.09	2.56	5.43	5.57	6.89
	Group 4	1.8	1.35	2.98	1.9	4.34	4.56		Group 4	1.43	1.56	1.67	1.87	1.94	2.68
Fig.S3g		Ctrl			celebrex			PGE2
	0	1	1	1	0.82	0.95	1.13	1.02	1.05	1.09
	24	1.37	1.35	1.49	1.32	1.23	1.21	1.25	1.42	1.54
	48	1.83	2.1	2.31	1.92	1.82	2.35	1.82	1.99	2.36
	72	2.45	2.77	2.64	2.41	2.36	2.49	2.91	2.98	2.48

## Sheet: Fig.S4
Fig.S4a		Ctrl			Lip1
	Group 1	10.15	9.56	15.67	4.56	4.07	2.93
	Group 2	34.54	35.92	24.56	10.2	6.53	5.03
	Group 3	6.98	8.45	8.93	3.45	6.83	5.33
	Group 4	26.54	30.02	29.42	10.23	7.43	6.25
	Group 5	15.25	15.09	20.29	5.84	5.53	4.92
	Group 6	40.23	46.57	49.3	8.86	15.12	8.36
	Group 7	19.92	17.79	18.04	8.93	4.57	6.43
	Group 8	38.72	32.48	42.82	3.83	5.68	14.91
Fig.S4b	TNF		KC			KCG			IL6		KC			KCG
	Group 1	1.01	1.04	0.95	4.51	4.62	4.95		Group 1	1.11	0.99	0.9	15.1	13.23	10.12
	Group 2	1.1	1.13	0.92	2.34	2.35	2.56		Group 2	1.01	0.87	0.89	3.23	2.21	1.87
	Group 3	0.67	0.54	0.68	2.41	2.43	2.46		Group 3	0.72	0.88	0.82	5.67	6.79	5.43
	Group 4	0.78	0.45	0.56	1.14	1.44	1.33		Group 4	0.78	0.73	0.66	1.98	1.68	2.13
	NOS2		KC			KCG			ARG1		KC			KCG
	Group 1	1.04	1.09	0.97	4.52	5.63	3.67		Group 1	1.11	1.09	0.8	3.21	3.42	3.27
	Group 2	1.02	0.93	1.12	1.67	3.23	2.12		Group 2	1.13	0.76	0.87	1.31	2.31	1.15
	Group 3	6.43	6.45	5.62	10.12	13.21	15.27		Group 3	4.36	5.45	4.32	5.67	6.73	7.86
	Group 4	5.48	3.24	4.67	2.35	2.36	3.55		Group 4	3.37	2.52	4.17	3.78	3.21	2.36
Fig.S4c	TNF		Ctrl iron			High iron			IL6		Ctrl iron			High iron
	Group 1	1.01	1.2	0.79	3.51	4.22	3.56		Group 1	1.17	1.1	0.73	10.28	9.78	12.12
	Group 2	1.13	0.78	0.82	1.56	1.54	1.13		Group 2	1.12	1.32	1.23	2.37	1.15	1.45
	Group 3	0.58	0.46	0.78	2.43	2.12	2.02		Group 3	0.56	1.11	0.98	4.56	5.46	4.23
	Group 4	0.56	0.75	0.83	1.14	1.34	1.12		Group 4	0.93	1.12	1.15	1.24	1.45	1.43
	NOS2		Ctrl iron			High iron			ARG1		Ctrl iron			High iron
	Group 1	1.03	1.05	0.92	6.71	6.83	5.65		Group 1	1.17	0.91	0.92	3.56	3.11	3.23
	Group 2	1.43	1.18	0.82	2.32	3.16	1.96		Group 2	1.14	0.92	1.12	1.13	1.47	2.14
	Group 3	4.57	7.65	4.43	15.31	16.74	19.31		Group 3	3.24	3.15	2.83	4.57	5.44	5.67
	Group 4	3.46	4.36	5.31	3.22	1.46	3.23		Group 4	2.65	2.58	2.45	3.16	2.67	2.43
Fig.S4d		Ctrl			Lip1
	Group 1	4.5	3.67	4.56	3.57	5.43	2.86
	Group 2	20.34	24.67	28.43	7.54	4.58	3.76
	Group 3	9.65	5.67	6.76	4.56	6.43	8.01
	Group 4	25.31	28.12	22.68	7.43	3.48	5.81
	Group 5	12.67	10.2	11.21	4.56	5.68	7.98
	Group 6	35.67	36.78	43.2	3.46	13.25	14.83
	Group 7	14.3	8.59	12.1	6.78	3.76	4.03
	Group 8	40.21	35.62	36.82	5.43	6.92	12.27

## Sheet: Fig.S5
Fig.S5a		Ctrl			IRON					Ctrl			IRON
4HNE	Group 1	26.14	31.35	26.04	121.15	142.72	167.74	8OHG	Group 1	5.06	7.92	15.04	36.06	42.45	38.93
	Group 2	11.06	14.09	21.32	23.19	25.04	31.8		Group 2	5.14	2.04	2.84	6.43	12.1	13.34
	Group 3	67.04	89.85	99.04	278.05	276.35	245.36		Group 3	17.04	32.45	28.09	65.94	62.73	61.05
	Group 4	24.56	34.94	33.07	67.43	45.39	27.28		Group 4	13.08	5.67	7.95	7.06	9.85	12.13
Fig.S5b		Ctrl			IRON					Ctrl			IRON
4HNE	Group 1	14.92	11.13	13.03	56.82	54.77	34.03	8OHG	Group 1	8.04	11.06	6.12	37.23	37.34	31.36
	Group 2	5.05	7.12	6.34	13.46	16.51	6.52		Group 2	4.05	2.12	5.09	5.08	7.06	11.94
	Group 3	34.15	35.93	39.46	87.77	68.04	89.04		Group 3	24.32	26.17	28.08	56.15	65.46	78.75
	Group 4	14.24	15.27	23.19	12.16	20.08	23.71		Group 4	7.09	9.15	11.25	9.61	12.33	23.36
Fig.S5c		KC			KCG			High iron
	3 m	17.28	21.655	23.32	78.66	84.1	54.675	66.225	57.46	54.825
	6 m	46.715	52.815	57.415	128.215	123.705	138.42	121.715	143.695	112.785
Fig.S5d		8OHG			G
	0	0	0	0	0	0	0
	5	0	0	0	0	0	0
	10	0	0	0	0	0	0
	50	82.45	87.54	98.43	0	0	0
	100	153.2	135.65	150.92	0	0	0
	500	176.56	204.45	179.3	24.45	30.14	26.44

[truncated: 1 more sheets: Fig.S6]
